# Supplementary material for: Multimodal Approach to Predict Neurological Outcome after Cardiac Arrest: A Single-Center Experience
Source: Brain Sci. 2021 Jul 1;11(7):888. doi: 10.3390/brainsci11070888 (PMC8303816; doi:10.3390/brainsci11070888)
Supplement: Supplementary file 1 [file brainsci-11-00888-s001.zip]

Archive with 1 entries (1 files):
- brainsci-1274729-supplementary.pdf
